# Supplementary material for: Gestational diabetes-combined excess weight gain exacerbates gut microbiota dysbiosis in newborns, associated with reduced abundance of Clostridium, Coriobacteriaceae, and Collinsella
Source: Front Cell Infect Microbiol. 2024 Dec 13;14:1496447. doi: 10.3389/fcimb.2024.1496447 (PMC11670820; doi:10.3389/fcimb.2024.1496447)
Supplement: Supplementary file 2 [file Table2.xlsx]

## Sheet: Abundance
Supplementary Table 3: Relative Abundance of Bacterial Taxa Across Experimental Groups (non-GDM, GDM-Total, and GDM-EGWG)
Sample	Group	AF12	Abiotrophia	Acetobacter	Achromobacter	Acidaminobacter	Acidaminococcus	Acinetobacter	Actinobacillus	Actinomadura	Actinomyces	Actinomycetospora	Adhaeribacter	Adlercreutzia	Aeribacillus	Aerococcus	Aeromicrobium	Aeromonas	Aggregatibacter	Agrobacterium	Agromyces	Akkermansia	Alcaligenes	Alcanivorax	Alishewanella	Alistipes	Alkaliphilus	Alkanibacter	Allobaculum	Anaerococcus	Anaerofustis	Anaeromyxobacter	Anaeroplasma	Anaerorhabdus	Anaerostipes	Anaerotruncus	Anaerovibrio	Aneurinibacillus	Anoxybacillus	Aquicella	Aquimonas	Arcanobacterium	Arcobacter	Ardenscatena	Asticcacaulis	Atopobium	Azoarcus	Azorhizobium	Azospira
G113138	GDM	0.004907	0	0	0.201197	0	0	1.45418	0	0	0	0	0	0.001636	0	0.001636	0	0.003272	0	0	0	0.026172	0	0	0.001636	0	0	0	0.026172	0	0	0	0.001636	0	0.003272	0.003272	0	0	0	0	0	0	0.003272	0	0.001636	0	0	0	0
G162846	GDM	0	0	0	0.001646	0	0.355468	0.462437	0	0	0	0.001646	0	0	0.006583	0	0	0.003291	0	0.064182	0.003291	0.108615	0.001646	0	0	0	0	0	0.01152	0	0	0	0.003291	0	0.001646	0.004937	0	0	0	0	0	0	0.004937	0	0	0	0	0.001646	0.003291
G193385	GDM	0.006499	0	0	0.006499	0	0.69971	4.98245	0	0	0.002166	0	0	0.012998	0	0	0	0	0	0.043326	0	0.266453	0	0	0	0.006499	0	0	0.049825	0	0	0	0.008665	0	0.067155	0.021663	0	0	0	0	0	0	0	0	0	0	0	0	0.002166
G232597	GDM	0.003448	0	0	0.001724	0	0.448276	0.062069	0	0	0	0.125862	0	0.001724	0	0.294828	0	0	0	0.572414	0.001724	0.07931	0.053448	0	0	0	0	0	0.008621	0	0	0	0	0	0	0.265517	0	0	0	0	0	0	0.001724	0	0	0	0	0	0.084483
G242519	GDM	0.002041	0.004082	0	0	0	0.653128	9.54383	0	0	0.004082	0	0.002041	0	0	0	0	0	0	0.302072	0	0.526584	0.404123	0	0	0.008164	0	0	0.222472	0	0	0	0.010205	0	0.046944	0.006123	0.002041	0	0	0	0	0	0	0	0	0.002041	0	0	0
G248018	GDM	0	0	0	0.001731	0	0.296022	0.090018	0	0	0.003462	0.003462	0	0.006924	0	0	0	0	0	0.039816	0	0.183499	0.003462	0	0	0.005193	0	0	0.029429	0	0	0	0.006924	0	0.022505	0.005193	0	0	0	0	0	0	0	0	0	0	0	0	0.001731
G282463	GDM	0.003385	0	0	0.157395	0	1.17623	13.1721	0	0	0.433259	0	0	0	0	0	0	0	0.016924	6.42273	0	0.074466	0	0	0.057542	0	0	0	0.37741	0	0	0	0.00677	0	0.001692	0.001692	0	0	0	0	0	0	0.824208	0	0	0	0	0	0.411258
G282487	GDM	0	0.003252	0	0	0	0	2.81486	0	0	0	0	0	0.001626	0	0.003252	0	0.003252	0	0	0	0.048784	0	0	0	0	0	0	0.047158	0	0	0.001626	0	0	0	0.001626	0	0	0	0	0	0	0	0	0	0	0	0	0
G312271	GDM	0.006691	0	0	0	0	0.001673	2.63127	0	0	0.001673	0	0	0.001673	0.001673	0.003346	0	0.456667	0.001673	0.001673	0	0.065238	0	0	0	0.001673	0	0	2.82197	0	0.001673	0	0.003346	0.001673	0.005018	0.001673	0	0	0	0	0	0	0.839732	0	0.003346	0.45834	0	0	0
G323259	GDM	0.00895	0.00895	0	0	0.087715	0	0.798382	0	0	0.00358	0	0	0.229132	0.00179	0.00358	0	0.00179	0.00358	0.00179	0	0.164689	0	0	0	0	0	0	0.903997	0	0.00179	0	0.00179	0	0.00716	0.00716	0	0	0.00716	0	0	0	0.216601	0.141417	0.00358	0.00179	0	0	0
G335238	GDM	0.001662	0	0	0.001662	0	0.600136	0.058185	0	0	0	0.001662	0	0	0	0.001662	0	0.00665	0	0.071484	0	0.024936	0	0	0	0	0	0	0	0	0	0	0.003325	0	0.001662	0.00665	0	0	0	0	0	0	0	0	0	0	0	0	0
G343589	GDM	0.00343	0	0	0.006861	0	0.571164	8.37192	0	0	0	0	0	0.00343	0.061747	0	0	0.461391	0	5.38746	0	0.166375	0.00343	0	0	0	0	0	0.063463	0	0	0	0.001715	0	0.001715	0.00343	0	0	0	0	0	0	0	0	0	0	0	0	0.00343
G350714	GDM	0	0	0	0	0	0	1.61101	0	0	0	0	0	0.001627	0	0.001627	0	0	0.001627	0	0	0.004882	0	0	0	0	0	0	0.414958	0	0	0	0	0	0	0	0.004882	0	0	0	0	0	0.047191	0	0.001627	0	0	0	0
G363434	GDM	0.005283	0.003522	0	0.003522	0	0	4.61574	0	0	0.001761	0	0	0.021133	0	0.003522	0	0.005283	0.003522	0.549451	0	0.170823	0	0.008805	0	0	0	0	0.151451	0	0	0	0	0.001761	0.010566	0.010566	0	0	0.003522	0.007044	0	0	0.038743	0	0.005283	0.001761	0	0	0
G369618	GDM	0	0.001707	0	0	0	0.117764	9.5269	0.450573	0	0.003413	0	0	0	0	0.003413	0	0.001707	0	0.89944	0	0.136537	0.33793	0	0	0	0	0	0.896027	0.001707	0	0	0	0	1.08889	0	0	0	0	0	0	0	0	0	0	0	0	0	0
G370012	GDM	0.003488	0.001744	0	0	0.001744	0	1.42122	0	0	0.176127	0	0	0.005231	0.001744	0	0	0.001744	0.003488	0.003488	0	0.083704	0	0	0	0	0	0	0.191821	0	0	0.005231	0.005231	0	0.005231	0.013951	0	0	0.001744	0.001744	0	0	0.136019	0	0.017438	0.001744	0	0	0
G379676	GDM	0	0	0	0	0	0.651726	0.117413	0	0	0	0	0	0.003403	0	0	0	0.003403	0	0.047646	0	0.11401	0	0	0	0	0	0	0.056154	0	0	0	0.005105	0	0.003403	0.001702	0	0	0	0	0	0	0	0	0	0	0	0	0
G380584	GDM	0.005183	0	0	0.338608	0	0.677217	8.62587	0	0	0	0	0	0.001728	0	0	0	0	0	0.025914	0	0.020731	0.212494	0	0	0	0	0	0.003455	0	0	0	0.00691	0	0	0.012093	0	0	1.04865	0	0	0	0	0	0	0	0	0	0
G381602	GDM	0.003452	0	0	0	0	0.935547	4.51203	0.005178	0	0.022439	0	0	0.001726	0	0	0	0	0	1.58629	0.001726	0.233024	0	0	0	0	0	0	0.531639	0	0	0	0.003452	0	0.001726	0.013809	0	0	0.018987	0	0	0	0	0	0	0	0	0	0.001726
G384704	GDM	0.024266	0	0	0	0	0.61676	0.129418	0	0	0.020222	0	0	0.002022	0	0	0	0.002022	0	0.04651	0	0.076842	0	0	0	0.010111	0	0	0.002022	0	0	0	0.004044	0	0.052576	0.004044	0	0	0.006066	0	0	0	0	0	0	0.002022	0	0	0
G386548	GDM	0	0	0	0	0	0	7.76255	0	0	0	0	0	0	0	0.017015	0	0	0	0	0	0.018905	0	0	0	0	0	0	0.009453	0	0	0.001891	0	0	1.00577	0.003781	0	0	0	0	0	0	0.094527	0	0	0	0	0	0
G386770	GDM	0	0	0	0	0	0.454838	15.6059	0	0	0	0	0	0	0	0	0	0	0	2.97975	0	0	0	0	0	0	0	0	0.035358	0	0	0	0	0	0.260366	0	0	0	0.435551	0	0	0	0	0	0	0	0	0	3.22886
G387122	GDM	0	0	0	0	0	0.616837	0.881436	0	0	0.011797	0	0	0	0	0	0	0	0.006741	0.131457	0	0.197185	0.001685	0	0	0	0	0	0.07247	0	0	0	0	0	0.005056	0.001685	0	0	0	0	0	0	0	0	0	0	0	0	0.030336
G387903	GDM	0	0	0	0	0	0	1.81444	0	0	0	0	0	0.003351	0	0	0	0	0	0.003351	0	0.023455	0	0.005026	0	0	0	0	0.048586	0	0	0.073717	0	0	0.001675	0	0	0	0	0	0	0	0.011728	0	0	0	0	0	0
G388494	GDM	0.003621	0	0	0	0	0.351277	0.097778	0	0	0.016296	0	0	0.005432	0	0	0	0.139425	0	0.030782	0	0.244446	0	0	0	0.003621	0	0	0.095968	0	0	0	0.007243	0	0.041646	0.003621	0	0	0	0	0	0	0	0	0	0	0	0	0
G388570	GDM	0.003547	0	0	0	0	0.659656	1.13312	0	0	0	0	0	0	0	0	0	0	0	0.101076	0.001773	0.10285	0.001773	0	0	0	0	0	0.017733	0	0	0	0.001773	0	0.001773	0.007093	0	0	0.079797	0	0	0	0	0	0	0	0	0	0.234072
G388837	GDM	0.008657	0	0	0.003463	0	0.463997	87.6469	0	0	0.001731	0	0	0.001731	0.001731	0	0	0	0	0.017313	0	0.086567	0.001731	0	0	0	0	0	0.017313	0	0	0	0.001731	0	0.001731	0.008657	0	0	0.006925	0	0	0	0	0	0.001731	0	0	0	0
G389290	GDM	0	0	0	1.68776	0	0.915461	3.16267	0	0	0	0	0	0.001884	0.007535	0	0	0.001884	0	8.17134	0	0.116787	0.047092	0	0	0	0	0	0.161995	0	0	0	0.003767	0	0.001884	0.011302	0	0	0	0	0	0	0	0	0	0	0	0	0.001884
G389571	GDM	0.001699	0	0	0	0	0.640612	1.45115	0	0	0	0	0	0	0	0.130841	0	0	0	0.497876	0	0.163127	0	0	0	0	0	0	0.013594	0	0	0	0.005098	0	0.001699	0.001699	0	0	0	0	0	0	0	0	0.117247	0	0	0	0
G389853	GDM	0	0	0	0	0	0	1.37193	0	0	0	0	0	0.001639	0.031143	0	0	0	0.001639	0	0	0.03606	0.001639	0	0	0	0	0	0.086872	0	0	0	0	0	0.003278	0	0	0	0	0	0	0	0.003278	0	0	0	0	0	0
G390917	GDM	0.001699	0	0	0.040766	0	0	4.46732	0	0	0	0	0	0.001699	0	0	0	0	0	5.97058	0	0.010192	39.9596	0	0	0	0	0	0.050958	0	0	0	0	0	0	0.001699	0	0	0	0	0	0	0	0	0	0.001699	0	0	0
G392317	GDM	0.001608	0.006433	0	0	0	0	0.784793	0	0	0.040205	0	0	0	0.001608	0	0	0	0	0	0	0.040205	0	0	0	0	0	0	0.032164	0	0	0	0	0	0.009649	0.001608	0	0	0	0	0	0	0.001608	0	0	0.003216	0	0	0
G392704	GDM	0	0	0	0	0	0.41097	3.71696	0.001657	0	0.036457	0	0	0.003314	0	0	0	0	0	5.4785	1.07383	0.094457	0.001657	0	0	0	0	0	0.0116	0	0	0	0.001657	0	0.006629	0.004971	0	0	0	0	0	0	0.001657	0	0.001657	0	0	0	0.003314
G397021	GDM	0.001892	0	0	0	0	0.393462	5.23797	0	0	0.013242	0	0	0.003783	0	0.001892	0	0	0.001892	4.29404	0	0.219431	0	0	0	0.005675	0	0	0.032158	0	0	0	0.009458	0	0.020808	0.009458	0	0	0	0	0	0	0.001892	0	0	0	0	0	0.001892
G398254	GDM	0	0	0	0	0	0.48353	0.088983	0	0	0.028542	0	0	0.003358	0	0	0	0	0	0.021826	0	0.045331	0	0	0	0	0	0	0.006716	0	0	0	0.001679	0	0	0.006716	0	0	0	0	0	0	0	0	0	0	0	0	0.001679
G398388	GDM	0	0.019222	0	0.001602	0	0	1.0396	0	0	0.003204	0	0	0	0	0	0	0.001602	0	0	0	0.012815	0.091305	0	0.014417	0	0	0	0.185814	0	0	0	0	0	0.008009	0.003204	0	0	0	0	0	0	0.172999	0	0	0	0	0	0
G398634	GDM	0	0	0.003278	0	0	0.324489	0.011472	0	0	0	0	0	0.003278	0	0	0	0	0	0.016388	0	0.047526	0	0	0	0	0	0	0.008194	0	0	0	0.001639	0	0	0.001639	0	0	0	0	0	0	0	0	0	0	0	0	0
G399189	GDM	0	0	0	0	0	0	2.77205	0	0	0	0	0	0	0	0	0	0	0	7.7777	0	0.00831	0.048195	0	0	0	0	0	0.046533	0	0	0	0	0	0	0	0	0	0	0	0	0	0	0	0	0.475304	0	0	0.028252
G399631	GDM	0.0016	0.003199	0	0.004799	0	0	5.76643	0	0	0.004799	0	0	0.003199	0	0.0016	0	0	0	0	0	0.03519	0	0	0	0	0.081578	0	3.47586	0	0.0016	0	0	0	0	0.0016	0.003199	0	0.003199	0	0	0	0.230337	0	0.631828	0.0016	0	0	0
G399711	GDM	0	0.009793	0	0.003264	0	0.001632	1.79052	0	0	0.05223	0	0	0	0	0	0	0.001632	0.001632	0	0	0.021219	0.001632	0	0	0	0	0	0.019586	0	0	0	0	0	0.001632	0.004897	0.004897	0	0	0	0	0	0	0	0.001632	0.003264	0	0	0
G399794	GDM	0	0	0	0.001602	0	0	0.807653	0	0	0	0	0	0.258	0	0	0	0	0	0.008012	0	0.04487	0	0	0	0	0	0	0.551256	0	0	0	0	0	0.001602	0	0.00641	0	0	0	0	0	0.004807	0	0.001602	0	0	0	0
G399874	GDM	0	0	0	0	0	0	0.054587	0	0	0.001605	0	0	0.001605	0	0	0	0	0	0	0	0.030504	0	0	0	0	0	0	0.051376	0	0.001605	0	0	0	0.001605	0.001605	0.004816	0	0	0	0	0	0.001605	0	0.001605	0	0	0	0
G400772	GDM	0	0	0	0.662647	0	0	5.64781	0	0	0	0	0	0	0	0.001612	0	0	0	0.074165	0	0.014511	0	0	0	0	0.001612	0	0.02096	0	0	0	0	0	0	0	1.35431	0	0	0	0	0	0	0	0	0	0	0	0
G406307	GDM	0.003679	0.031268	0	0	0	0	3.95446	0	0	0.18025	0	0	0.005518	1.19002	0.001839	0	0.003679	0.001839	0.001839	0	0.233589	0	0	0	0	0	0	0.12875	0	0	0	0.009196	0.007357	0.009196	0.016554	0	0	0.001839	0.001839	0	0	0.011036	0	0.005518	0.020232	0	0	0
G406418	GDM	0.00173	0	0	0.389179	0	0	0.937489	0	0	0	0	0	0.005189	0	0.00173	0	0.00173	0.00173	0.172968	0	0.147023	0	0	0	0	0	0	1.02743	0	0	0	0	0.00173	0.005189	0.006919	0	0	0.003459	0	0	0	0.025945	0.003459	0.003459	0.003459	0	0	0
G409083	GDM	0	0.00172	0	0.00172	0	0	2.14614	0	0	0	0	0	0.003439	0.00172	0.006879	0	0.00172	0.00172	0.00172	0	0.087703	0	0	0	0	0	0	0.178845	0	0	0.003439	0.003439	0	0.003439	0	0.005159	0	0.005159	0.00172	0	0	0.173686	0	0	0	0	0	0
G409583	GDM	0	0	0	0	0	0	2.21338	0	0	0	0	0	0	0	0	0	0	0	0.105168	0	0.037213	0	0	0	0	0	0	0.001618	0	0	0	0	0	0	0.001618	0	0	0	0	0	0	0	0	0	0	0	0	0
G410186	GDM	0	0	0	0	0	0	2.99196	0	0	0	0	0	0	0	0.001597	0	0	0	0	0	0.075079	0.658136	0	0	0	0	0	0.003195	0	0	0	0	0	0	0	0	0	0	0	0	0	0	0	0	0	0	0	0
GE158102	GDM-EGWG	0	0	0	0	0	0.040656	2.21236	0.001694	0	0	0	0	0	0	0	0	0	0	3.29821	0	0	0	0	0	0	0	0	0	0	0	0	0	0	0.001694	0	0	0	0	0	0	0	0.22022	0	0.011858	0	0	0	0
GE231486	GDM-EGWG	0.002002	0	0	0.002002	0	0.426452	0.014015	0	0	0.002002	0	0	0.002002	0	0	0	0	0.002002	0.040042	0	0.002002	0	0	0	0	0	0	0	0	0	0	0.002002	0	0.024025	0.106112	0	0	0	0	0	0	0	0	0	0	0	0	0
GE237419	GDM-EGWG	0	0	0	0	0	0.185952	1.39556	0	0	0.001841	0	0.001841	0	0.476848	0.005523	0	0.001841	0	0.753015	0	0.001841	0.220933	0	0	0	0	0	0	0	0	0	0	0	0	0	0	0	0.001841	0	0	0	0	0	0	0	0	0	0.738286
GE255594	GDM-EGWG	0.003526	0	0	0.01763	0	0	5.54988	0	0	0	0	0	0.012341	0	0	0	0.287366	0	2.84017	0	0.059941	0.001763	0.001763	0	0.001763	0	0	0.204506	0	0	0	0	0	0.001763	0.007052	0	0	0.001763	0	0	0	0.001763	0	0.005289	0	0	0	0
GE328683	GDM-EGWG	0.001636	0	0	0	0	0	3.35836	0	0	0	0	0	0	0	0	0	0	0	0	0	0.13741	0	0	0	0	0	0	0.022902	0	0	0	0	0	0	0	0	0	0	0	0	0	0	0	0	0	0	0	0
GE328778	GDM-EGWG	0	0	0	0	0	0	3.8785	0	0.001587	0.001587	0	0	0.001587	0	0	0	0	0	0	0	0.052369	0	0	0	0	0	0	0.023804	0	0	0	0	0	0	0	0	0	0	0	0	0	0	0	0	0	0	0	0
GE338336	GDM-EGWG	0.001753	0	0	0.005259	0	0.529369	2.10871	0	0	0	0	0	0.003506	0	0	0	0	0	2.81688	0	0	0	0	0	0	0	0	0.001753	0	0	0	0.005259	0	0.001753	0.010517	0	0	0.007012	0	0	0	0	0	0	0	0	0	0
GE343386	GDM-EGWG	0.003292	0	0	0	0	0.22878	0.003292	0	0	0	0	0	0	0	0	0	0	0	0.003292	0	0.001646	0	0	0	0	0	0	0.001646	0	0	0	0.004938	0	0	0.004938	0	0	0	0	0	0	0	0	0	0	0	0	0
GE384377	GDM-EGWG	0.001643	0	0	0.004929	0	0	3.84445	0	0	0	0	0	0.001643	0	0	0	0.050931	0	1.3242	0	0.123219	0.029573	0	0	0.001643	0	0	0.036144	0	0	0	0	0	0.310513	0.008215	0	0	0	0	0	0	0.001643	0	1.20262	0	0	0	0.001643
GE386152	GDM-EGWG	0.013915	0	0	0	0	0.536705	2.36548	0	0	0.001988	0	0	0.001988	0	0	0	0	0	0.789155	0	0.031805	0	0	0	0.007951	0	0	0.003976	0	0	0	0.009939	0	0.057646	0.029817	0	0	0	0	0	0	0	0	0	0.001988	0	0	0
GE387019	GDM-EGWG	0	0	0	0.011776	0	0.003365	2.71184	0	0	0.001682	0	0	0.003365	0	0	0	0.048786	0	0.205239	0	0.008411	0	0	0	0.001682	0	0	0.062245	0	0	0	0.005047	0	0.003365	0.001682	0	0	0.001682	0	0	0	0.61908	0	0.001682	0	0	0	0.005047
GE388034	GDM-EGWG	0	0	0	0.003529	0	0	2.11557	0	0	0.001764	0	0	0.001764	0	0	0	0.045876	0	3.85179	0	0.042347	0	0.008822	0	0.001764	0	0	0.068813	0	0	0	0	0	0.001764	0.005293	0	0	0	0	0	0	0	0	0	0.001764	0	0	0.070578
GE389492	GDM-EGWG	0	0	0	0	0	0.033219	0.068021	0	0	0	0	0	0	0	0	0	0	0	0.017401	0	0.006328	0	0	0	0	0	0	0.001582	0	0	0	0	0	0.001582	0	0	0	0	0	0	0	0	0	0	0	0	0	0
GE389683	GDM-EGWG	0	0	0	0	0	0.154504	0.521923	0	0	0.001884	0	0	0	0	0	0.003768	0.001884	0	0.629322	0	0	0	0	0	0	0	0	0	0.001884	0	0	0	0	0	0	0	0	0	0	0	0	0	0	0	0	0	0	0
GE395593	GDM-EGWG	0	0.001628	0.001628	0	0	0.12698	0.029303	0	0	0.009768	0	0	0.004884	0	0.001628	0	0.004884	0	0.019535	0	0.006512	0	0.001628	0	0	0	0	0.003256	0.016279	0	0	0	0	0.011396	0.001628	0	0	0	0	0	0	0	0	0	0	0	0	0
GE396170	GDM-EGWG	0	0.001749	0.050726	0.02099	0	0.262375	1.81214	0.001749	0	0.003498	0.001749	0	0.111947	0	0.001749	0.001749	0.001749	0	0.619206	0	0.33584	0	0	0.001749	0.001749	0	0	0.848347	0.026238	0.022739	0	0	0	0.045478	0.015743	0.115445	0	0	0	0	0	0	0	0	0	0	0	0.019241
GE399538	GDM-EGWG	0	0	0	0	0	0.139726	0.022746	0	0	0.001625	0	0	0	0	0.003249	0	0	0	0.009748	0	0	0	0	0	0	0	0	0	0.003249	0	0	0	0	0	0	0	0	0	0	0	0	0	0	0	0	0	0	0.001625
GE404657	GDM-EGWG	0	0	0	0.001655	0	0.196955	1.4184	0	0	0.001655	0.00331	0	0	0	0.008275	0.001655	0	0	0.059583	0	0.569348	0	0	0	0	0	0	0	0	0	0	0	0	0	0	0	0	0	0	0	0	0	0	0	0	0	0	0.001655
GE406495	GDM-EGWG	0	0	0	0.003302	0	0	1.88062	0	0	0	0	0	0.003302	0	0	0	0	0	0	0	0.122183	0	0	0	0	0	0	0.23611	0	0	0	0	0	0	0	0	0	0	0	0	0	0	0	0	0	0	0	0
GE408006	GDM-EGWG	0	0	0	0	0	0	0.053043	0	0	0	0	0	0.001658	0	0	0	0	0	0	0	0.036467	0	0	0	0	0	0	0	0	0	0	0	0	0	0	0	0	0	0	0	0	0	0	0	0	0	0	0
LYHZ021	non-GDM	0	0	0	0	0	0	13.5217	0	0	0.041114	0	0	0	0.026882	0.172362	0	0	0	0	0	0.118598	0	0	0	0	0	0	0.140736	0	0	0	0	0	0.259334	0	0	0	0	0	0	0	0	0	0.438021	0	0	0	0
N102343	non-GDM	0.001625	0.011375	0	0.004875	0	0	1.59243	0	0	0.050373	0	0	0.001625	0.004875	0	0	0.214491	0.001625	0	0	0.064997	0.001625	0	0	0	0	0	0.032499	0	0	0	0	0	0.552477	0.004875	0	0	0	0	0	0	0	0	0	0.00325	0	0	0
N190886	non-GDM	0.017416	0	0	0.071407	0	2.01857	5.4409	0	0	0.026125	0	0.001742	0.060958	0.001742	0	0.008708	0	0	0.26473	0	0.033091	0	0	0	0	0	0	0.144556	0.026125	0	0	0	0	0.005225	0.0209	0	0	0.001742	0	0	0	0	0	0	0	0	0.012192	0.034833
N201441	non-GDM	0	0	0	0	0	0	0.58907	0	0	0	0	0	0.001669	0	0	0	0	0	0.003338	0	0.0801	0	0	0	0	0	0	0.051731	0	0	0	0	0	0.091781	0.001669	0	0	0	0	0	0	0.001669	0	0	0	0	0	0
N212870	non-GDM	0	0.008219	0	0	0	0	1.7408	0	0	0.004931	0	0	0.003288	0	0	0	0	0	0	0	0.003288	0	0	0	0	0	0	0.016438	0	0	0	0	0	0.221915	0.001644	0	0	0	0	0	0	0	0	0	0	0	0	0
N255719	non-GDM	0	0.019149	0	0.001741	0	0	0.02263	0	0	0.027853	0	0	0.006963	0	0.001741	0	0	0	0.001741	0	0.013926	0	0	0	0	0	0	0.017408	0	0.005222	0	0	0	0.005222	0.128819	0	0	0	0	0	0	0	0	0	0	0	0	0
N257378	non-GDM	0.001628	0	0	0.003255	0	0	0.707973	0	0	0.249011	0	0	0	0	0.001628	0	0.02604	0	0.004883	0	0.01302	0	0	0	0	0	0	0.061846	0	0	0	0	0	0	0.001628	0	0	0.024413	0	0	0	0	0	0	0.001628	0	0	0.027668
N303902	non-GDM	0.001643	0	0	0.001643	0	0	0.998916	0	0	0	0	0	0.003286	0.182368	0.001643	0	0	0.001643	0.001643	0	0.031216	0.032859	0	0	0	0	0	0.023001	0	0	0	0	0	0	0.001643	0	0	0	0	0	0	0	0	0.006572	0	0	0	0
N324320	non-GDM	0	0	0	0	0	0	0.140239	0	0	0.045659	0	0	0.003261	0	0	0	0.001631	0	0	0	0.057074	0	0	0	0	0	0	0.011415	0	0	0	0	0.001631	0.211989	0	0	0	0.02446	0	0	0	0	0	0	0	0	0	0
N325586	non-GDM	0.006469	0	0	0	0	0.001617	0.11805	0	0.001617	0	0	0	0.003234	0	0	0	0	0	0.017788	0	0.009703	0	0	0.004851	0	0	0	0.054982	0	0	0	0	0	0.001617	0.001617	0	0	0	0	0	0	0	0	0	0	0	0	0.014554
N326158	non-GDM	0.00325	0	0	0	0	0	1.14238	0	0	0	0	0	0	0	0.001625	0	0	0	0	0	0.008125	0	0	0	0	0	0	0.017875	0	0	0	0	0	0.004875	0.001625	0	0	0	0	0	0	0.0455	0	0	0	0.008125	0	0
N332664	non-GDM	0.003454	0	0	0	0	0	1.81316	0	0	0	0	0	0.001727	0	0	0	0	0	0.003454	0	2.36401	0	0	0	0	0	0.001727	0.008634	0	0	0	0	0	0	0.003454	0	0	0	0	0	0	0	0	0	0	0	0	0.003454
N344780	non-GDM	0	0	0	0.587499	0	0	1.63732	0	0	0	0	0	0.005007	0.001669	0.001669	0	0.001669	0.001669	0.001669	0	0.071768	0	0.003338	0	0	0	0	0.033381	0	0	0	0	0	0.001669	0	0	0	0	0	0	0	0.013352	0	0	0	0.001669	0	0
N378379	non-GDM	0.001668	0.003335	0	0	0	0	1.07061	0	0	0.023347	0	0	0.003335	0	0.001668	0	0	0	0	0	0.1184	0	0	0	0	0	0	0.025014	0	0	0.030017	0	0	0.11173	0.003335	0	0	0.001668	0	0.113398	0	0.066704	0	0.158423	0	0	0	0
N381434	non-GDM	0	0	0	0.002162	0	0.672316	0.136193	0	0	0.002162	0	0	0	0	0	0.006485	0.006485	0	0.002162	0	0.090795	0	0	0	0.004324	0	0	0	0	0.002162	0	0	0	0.012971	0.045398	0	0	0.002162	0	0	0	0	0	0	0	0	0	0
N382282	non-GDM	0	0	0	0	0	1.45156	11.4106	0	0	0.001835	0.00367	0.005505	0	0	0	0.00367	0	0	0.001835	0	0.023856	0.001835	0	0	0.001835	0	0	0.016516	0	0	0	0	0	0.018351	0	0	0	0	0	0	0	0	0	0	0	0	0	0.014681
N382300	non-GDM	0	0.001767	0	0	0	1.29012	12.2985	0	0	0.008836	0	0.010604	0	0	0	0.007069	0.001767	0.001767	0.012371	0	0.775838	0	0	0	0	0	0	0.003535	0	0	0	0	0	0.134314	0.003535	0	0	0.010604	0	0	0	0	0	0	0.001767	0	0	0
N384234	non-GDM	0	0	0	0	0	0.008437	0.025311	0	0.464041	0	0	0	0	0	0.001687	0.361108	0.016874	0	0.053998	0	0.008437	0	0	0.05231	0	0	0.062435	0.05231	0	0	0	0	0	0	0	0	0	0	0	0	0	0.001687	0	0.038811	0	0	0	0.003375
N384437	non-GDM	0.005169	0	0	0	0	1.50774	3.26188	0	0.003446	0	0	0	0.008616	0	0	0	0	0	0.87018	0	0.099941	0	0	0	0	0	0	0.074094	0	0	0	0	0	0.003446	0.003446	0	0	0	0	0	0	0	0	0	0	0	0	0
N384472	non-GDM	0.001647	0.042819	0	0	0	0	0.242091	0	0	0.090578	0	0	0.001647	0	0.008234	0	0	0	0	0	0.016469	0	0	0	0	0	0	0.085638	0	0.021409	0	0	0	0.003294	0	0	0	0.009881	0	0	0	0	0	0	0	0	0	0
N384656	non-GDM	0	0.001626	0	0.004877	0	0.001626	0.235719	0	0	0.040641	0	0	0.001626	0.003251	0.003251	0	0.003251	0	0	0	0.034139	0.001626	0	0	0	0	0	0.021133	0	0	0	0	0.001626	0.162565	0.040641	0	0	0.013005	0	0	0	0	0	0	0	0	0	0
N385220	non-GDM	0.001588	0	0	0.066699	0	0.897267	36.2972	0	0	0	0	0	0	0	0	0	0	0	0	0	0.031762	0	0	0	0	0	0	0.004764	0	0	0	0	0	0	0.003176	0	0	0	0	0	0	0	0	0	0	0	0	1.58332
N385664	non-GDM	0.001583	0.009495	0	0	0	0	0.077545	0	0	0.042729	0	0	0	0	0	0	0	0	0.003165	0	0.034816	0	0	0	0	0	0	0.017408	0	0	0	0	0	0	0	0	0	0	0	0	0	0	0	0	0.001583	0	0	0
N385668	non-GDM	0.003295	0	0	0	0	0	2.9638	0	0	0.003295	0	0	0	0	0.003295	0	0.004942	0	0	0	0.021417	0	0	0	0	0	0	0.028007	0	0	0	0	0	0.283365	0	0	0	0.003295	0.003295	0	0	0	0	0	0	0	0	0
N385669	non-GDM	0.001823	0	0	0.001823	0	0	0.158568	0	0	0.009113	0	0	0.010936	0	0	0	0.010936	0	0.005468	0	0.045566	0.001823	0	0	0.00729	0	0.001823	0.010936	0.176794	0	0	0	0	0.001823	0	0	0	0	0	0	0.00729	0	0	0	0.56319	0	0	0.009113
N386220	non-GDM	0	0	0	0.001624	0	0	1.07866	0	0	0.134832	0	0	0.001624	0	0.001624	0	0	0	0	0	0.03249	0	0	0	0	0	0	0.055232	0	0	0	0	0	0	0.003249	0.001624	0	0	0	0	0	0	0	0	0	0	0	0
XBWZ007	non-GDM	0	0	0	0	0	0	17.7567	0	0	0	0	0	0.07759	0.080822	0	0	0	0	0	0	0.109919	0	0	0	0	0	0	0.059809	0	0	0	0	0	0.214988	0	0	0	0	0	0	0	0	0	0.549593	0	0	0.033945	0
YYCZ008	non-GDM	0	0	0	0	0	0	37.5743	0	0	0	0	0	0	0.294424	0	0	0	0	0	0	0	0.082439	0	0	0	0	0	0.051033	0	0	0	0	0	0	0	0	0.190394	0.001963	0	0	0	0	0	0.378825	0	0	0	0
ZLYZ002	non-GDM	0	0	0	0	0	0	18.2765	0	0	0	0	0	0	0.115514	0	0	0	0	0	0	0	0	0	0	0	0	0	0	0	0	0	0	0	0.00633	0.12659	0	0	0	0	0	0	0	0	0.227863	0	0	0	0
ZXYZ019	non-GDM	0	0	0	0	0	0	7.03013	0	0	0	0	0	0.061696	0.134758	0.008118	0	0	0.001624	0	0	0.16723	0	0	0	0	0	0	0.089297	0	0	0	0.04546	0	0.170477	0	0	0	0.037343	0	0	0	0	0	0.139629	0	0	0	0
[truncated: 357 more columns]
